# Supplementary material for: Oleosome interfacial engineering to enhance their functionality in foods
Source: Curr Res Food Sci. 2024 Jan 17;8:100682. doi: 10.1016/j.crfs.2024.100682 (PMC10831160; doi:10.1016/j.crfs.2024.100682)
Supplement: Multimedia component 2 [file mmc2.xlsx]

## Sheet: DATA
																											0.011482	0.013183	0.015136	0.017378	0.019953	0.022909	0.026303	0.0302	0.034674	0.039811	0.045709	0.052481	0.060256	0.069183	0.079433	0.091201	0.104713	0.120226	0.138038	0.158489	0.18197	0.20893	0.239883
Sample Name	SOP Name	Measurement date and time	Analysis date and time	Particle name	Particle refractive index	Particle absorption index	Dispersant name	Dispersant refractive index	Accessory name	Analysis model	Start result channel size	Last result channel size	Result emulation	Obscuration	Residual	Concentration	Span	Result transform type	D [4, 3] - Volume weighted mean	Uniformity	Specific surface area	D [3, 2] - Surface weighted mean	d (0.1)	d (0.5)	d (0.9)	Result Between User Sizes (Sizes in um)
LP3+0.4%N 10%+0%SL25-homo-October 12th	oleosomes	2021-10-12 09:44:29	2021-10-12 09:44:30	Vegetable Oil	1.474	0	Water	1.33	Hydro 2000SM (A)	General purpose	0.02	2000	Off	14.94	0.188	0.0051	1.447	Volume	3.579	0.448	2.2	2.726	1.58	3.166	6.16		0	0	0	0	0	0	0	0	0	0	0	0	0	0	0	0	0	0	0	0	0	0	0
LP3+0.4%N 10%+0%SL25-homo-October 12th	oleosomes	2021-10-12 09:45:08	2021-10-12 09:45:09	Vegetable Oil	1.474	0	Water	1.33	Hydro 2000SM (A)	General purpose	0.02	2000	Off	14.94	0.182	0.005	1.438	Volume	3.534	0.445	2.22	2.697	1.563	3.135	6.071		0	0	0	0	0	0	0	0	0	0	0	0	0	0	0	0	0	0	0	0	0	0	0
LP3+0.4%N 10%+0%SL25-homo-October 12th - Average	oleosomes	2021-10-12 09:44:29	2021-10-12 09:44:30	Vegetable Oil	1.474	0	Water	1.33	Hydro 2000SM (A)	General purpose	0.02	2000	Off	14.94	0.185	0.00505	1.4425	#DIV/0!	3.5565	0.4465	2.21	2.7115	1.5715	3.1505	6.1155		0	0	0	0	0	0	0	0	0	0	0	0	0	0	0	0	0	0	0	0	0	0	0
LP3+0.4%N 10%+0.05%SL25- homo-October 12th	oleosomes	2021-10-12 09:55:30	2021-10-12 09:55:31	Vegetable Oil	1.474	0	Water	1.33	Hydro 2000SM (A)	General purpose	0.02	2000	Off	14.76	0.191	0.0051	1.489	Volume	3.702	0.461	2.16	2.775	1.591	3.258	6.44		0	0	0	0	0	0	0	0	0	0	0	0	0	0	0	0	0	0	0	0	0	0	0
LP3+0.4%N 10%+0.05%SL25- homo-October 12th	oleosomes	2021-10-12 09:56:09	2021-10-12 09:56:10	Vegetable Oil	1.474	0	Water	1.33	Hydro 2000SM (A)	General purpose	0.02	2000	Off	14.74	0.19	0.0051	1.483	Volume	3.682	0.458	2.17	2.764	1.585	3.245	6.397		0	0	0	0	0	0	0	0	0	0	0	0	0	0	0	0	0	0	0	0	0	0	0
LP3+0.4%N 10%+0.05%SL25- homo-October 12th - Average	oleosomes	2021-10-12 09:54:50	2021-10-12 09:54:51	Vegetable Oil	1.474	0	Water	1.33	Hydro 2000SM (A)	General purpose	0.02	2000	Off	14.75	0.1905	0.0051	1.486	#DIV/0!	3.692	0.4595	2.165	2.7695	1.588	3.2515	6.4185		0	0	0	0	0	0	0	0	0	0	0	0	0	0	0	0	0	0	0	0	0	0	0
LP3+0.4%N 10%+0.1 %SL25- homo-October 12th	oleosomes	2021-10-12 10:05:14	2021-10-12 10:05:15	Vegetable Oil	1.474	0	Water	1.33	Hydro 2000SM (A)	General purpose	0.02	2000	Off	13.41	0.178	0.0046	1.482	Volume	3.75	0.46	2.12	2.836	1.639	3.286	6.509		0	0	0	0	0	0	0	0	0	0	0	0	0	0	0	0	0	0	0	0	0	0	0
LP3+0.4%N 10%+0.1 %SL25- homo-October 12th	oleosomes	2021-10-12 10:05:53	2021-10-12 10:05:54	Vegetable Oil	1.474	0	Water	1.33	Hydro 2000SM (A)	General purpose	0.02	2000	Off	13.44	0.221	0.0046	1.465	Volume	3.689	0.453	2.14	2.801	1.621	3.247	6.377		0	0	0	0	0	0	0	0	0	0	0	0	0	0	0	0	0	0	0	0	0	0	0
LP3+0.4%N 10%+0.1 %SL25- homo-October 12th - Average	oleosomes	2021-10-12 10:05:14	2021-10-12 10:05:15	Vegetable Oil	1.474	0	Water	1.33	Hydro 2000SM (A)	General purpose	0.02	2000	Off	13.425	0.1995	0.0046	1.4735	#DIV/0!	3.7195	0.4565	2.13	2.8185	1.63	3.2665	6.443		0	0	0	0	0	0	0	0	0	0	0	0	0	0	0	0	0	0	0	0	0	0	0
LP3+0.4%N 10%+0.2 %SL25- homo-October 12th	oleosomes	2021-10-12 10:14:42	2021-10-12 10:14:43	Vegetable Oil	1.474	0	Water	1.33	Hydro 2000SM (A)	General purpose	0.02	2000	Off	12.89	0.235	0.0045	1.518	Volume	3.839	0.474	2.09	2.869	1.647	3.337	6.714		0	0	0	0	0	0	0	0	0	0	0	0	0	0	0	0	0	0	0	0	0	0	0
LP3+0.4%N 10%+0.2 %SL25- homo-October 12th	oleosomes	2021-10-12 10:15:22	2021-10-12 10:15:23	Vegetable Oil	1.474	0	Water	1.33	Hydro 2000SM (A)	General purpose	0.02	2000	Off	12.89	0.22	0.0045	1.504	Volume	3.802	0.468	2.1	2.853	1.641	3.318	6.63		0	0	0	0	0	0	0	0	0	0	0	0	0	0	0	0	0	0	0	0	0	0	0
LP3+0.4%N 10%+0.2 %SL25- homo-October 12th - Average	oleosomes	2021-10-12 10:14:42	2021-10-12 10:14:43	Vegetable Oil	1.474	0	Water	1.33	Hydro 2000SM (A)	General purpose	0.02	2000	Off	12.89	0.2275	0.0045	1.511	#DIV/0!	3.8205	0.471	2.095	2.861	1.644	3.3275	6.672		0	0	0	0	0	0	0	0	0	0	0	0	0	0	0	0	0	0	0	0	0	0	0
LP3+0.4%N 10%+0.3 %SL25- homo-October 12th	oleosomes	2021-10-12 10:24:25	2021-10-12 10:24:26	Vegetable Oil	1.474	0	Water	1.33	Hydro 2000SM (A)	General purpose	0.02	2000	Off	14.77	0.197	0.0052	1.519	Volume	3.849	0.474	2.09	2.877	1.654	3.345	6.734		0	0	0	0	0	0	0	0	0	0	0	0	0	0	0	0	0	0	0	0	0	0	0
LP3+0.4%N 10%+0.3 %SL25- homo-October 12th	oleosomes	2021-10-12 10:25:05	2021-10-12 10:25:06	Vegetable Oil	1.474	0	Water	1.33	Hydro 2000SM (A)	General purpose	0.02	2000	Off	14.77	0.191	0.0052	1.497	Volume	3.795	0.466	2.1	2.853	1.644	3.317	6.611		0	0	0	0	0	0	0	0	0	0	0	0	0	0	0	0	0	0	0	0	0	0	0
LP3+0.4%N 10%+0.3 %SL25- homo-October 12th - Average	oleosomes	2021-10-12 10:24:25	2021-10-12 10:24:26	Vegetable Oil	1.474	0	Water	1.33	Hydro 2000SM (A)	General purpose	0.02	2000	Off	14.77	0.194	0.0052	1.508	#DIV/0!	3.822	0.47	2.095	2.865	1.649	3.331	6.6725		0	0	0	0	0	0	0	0	0	0	0	0	0	0	0	0	0	0	0	0	0	0	0
																											0.011482	0.013183	0.015136	0.017378	0.019953	0.022909	0.026303	0.0302	0.034674	0.039811	0.045709	0.052481	0.060256	0.069183	0.079433	0.091201	0.104713	0.120226	0.138038	0.158489	0.18197	0.20893	0.239883
																											0	0	0	0	0	0	0	0	0	0	0	0	0	0	0	0	0	0	0	0	0	0	0
																											0	0	0	0	0	0	0	0	0	0	0	0	0	0	0	0	0	0	0	0	0	0	0
																											0	0	0	0	0	0	0	0	0	0	0	0	0	0	0	0	0	0	0	0	0	0	0
																											0	0	0	0	0	0	0	0	0	0	0	0	0	0	0	0	0	0	0	0	0	0	0
																											0	0	0	0	0	0	0	0	0	0	0	0	0	0	0	0	0	0	0	0	0	0	0
																											0.011482	0.013183	0.015136	0.017378	0.019953	0.022909	0.026303	0.0302	0.034674	0.039811	0.045709	0.052481	0.060256	0.069183	0.079433	0.091201	0.104713	0.120226	0.138038	0.158489	0.18197	0.20893	0.239883
																											0	0	0	0	0	0	0	0	0	0	0	0	0	0	0	0	0	0	0	0	0	0	0
[truncated: 77 more columns]

## Sheet: Results
Sample Name	D [4, 3] - Volume weighted mean	D [3, 2] - Surface weighted mean
LP3+0.4%N 10% in buffer+0%SL25-homo-October 12th	3.579	2.726
LP3+0.4%N 10% in buffer+0%SL25-homo-October 12th	3.534	2.697
LP3+0.4%N 10% in buffer+0%SL25-homo-October 12th - Average	3.56	2.7115
LP3+0.4%N 10% in buffer+0.05%SL25- homo-October 12th	3.702	2.775
LP3+0.4%N 10% in buffer+0.05%SL25- homo-October 12th	3.682	2.764
LP3+0.4%N 10% in buffer+0.05%SL25- homo-October 12th - Average	3.692	2.7695
LP3+0.4%N 10% in buffer+0.1 %SL25- homo-October 12th	3.75	2.836
LP3+0.4%N 10% in buffer+0.1 %SL25- homo-October 12th	3.689	2.801
LP3+0.4%N 10% in buffer+0.1 %SL25- homo-October 12th - Average	3.7195	2.8185
LP3+0.4%N 10% in buffer+0.2 %SL25- homo-October 12th	3.839	2.869
LP3+0.4%N 10% in buffer+0.2 %SL25- homo-October 12th	3.802	2.853
LP3+0.4%N 10% in buffer+0.2 %SL25- homo-October 12th - Average	3.8205	2.861
LP3+0.4%N 10% in buffer+0.3 %SL25- homo-October 12th	3.849	2.877
LP3+0.4%N 10% in buffer+0.3 %SL25- homo-October 12th	3.795	2.853
LP3+0.4%N 10% in buffer+0.3 %SL25- homo-October 12th - Average	3.822	2.865
LP3+0.4%N 10% in buffer+0%SL25-homo-October 12th	3.579	2.726
LP3+0.4%N 10% in buffer+0%SL25-homo-October 12th	3.534	2.697
Average	3.5565	2.7115
STDEV	0.0318198	0.0205061
LP3+0.4%N 10% in buffer+0.05%SL25- homo-October 12th	3.702	2.775
LP3+0.4%N 10% in buffer+0.05%SL25- homo-October 12th	3.682	2.764
Average	3.692	2.7695
STDEV	0.0141421	0.00777817
LP3+0.4%N 10% in buffer+0.1 %SL25- homo-October 12th	3.75	2.836
LP3+0.4%N 10% in buffer+0.1 %SL25- homo-October 12th	3.689	2.801
Average	3.7195	2.8185
STDEV	0.0431335	0.0247487
LP3+0.4%N 10% in buffer+0.2 %SL25- homo-October 12th	3.839	2.869
LP3+0.4%N 10% in buffer+0.2 %SL25- homo-October 12th	3.802	2.853
Average	3.8205	2.861
STDEV	0.026163	0.0113137
LP3+0.4%N 10% in buffer+0.3 %SL25- homo-October 12th	3.849	2.877
LP3+0.4%N 10% in buffer+0.3 %SL25- homo-October 12th	3.849	2.877
Average	3.8205	2.861
STDEV	0.026163	0.0113137
